# Supplementary material for: Single-Cell Sequencing: An Emerging Tool for Biomarker Development in Nuclear Emergencies and Radiation Oncology
Source: Cancers (Basel). 2025 May 28;17(11):1801. doi: 10.3390/cancers17111801 (PMC12153836; doi:10.3390/cancers17111801)
Supplement: Supplementary file 1 [file cancers-17-01801-s001.zip]

Archive with 1 entries (1 files):
- cancers-3558158-supplementary.pdf
